# Supplementary material for: Nanopore adaptive sampling: a tool for enrichment of low abundance species in metagenomic samples
Source: Genome Biol. 2022 Jan 24;23:11. doi: 10.1186/s13059-021-02582-x (PMC8785595; doi:10.1186/s13059-021-02582-x)
Supplement: Supplementary file 1 — Additional file 1. Alignment statistics. Excel spreadsheets showing detailed calculations of alignment statistics. [file 13059_2021_2582_MOESM1_ESM.xlsx]

## Sheet: 1.7kbp
	1.7kbp Control Before		1.7kbp Control After		1.7kbp AxEnrich		1.7kbp LrEnrich		1.7kbp MmEnrich		1.7kbp MwEnrich		1.7kbp PaEnrich		1.7kbp PvEnrich		1.7kbp SdEnrich
	No Enrichment		No Enrichment		Enrich A. xylosoxidans		Enrich L. richardii		Enrich M. morganii		Enrich M. wisconsensis		Enrich P. aeroginosa		Enrich P. vulgaris		Enrich S. dysgalactiae
	Bases	%	Bases	%	Bases	%	Bases	%	Bases	%	Bases	%	Bases	%	Bases	%	Bases	%
A. xylosoxidans	133667567	0.369837	1034593523	0.364702	183709497	0.618171	65333229	0.285347	56713463	0.201991	60189074	0.316746	65418371	0.31177	57730148	0.324663	56882743	0.332601
L. richardii	43639250	0.120743	341404754	0.120348	20941812	0.0704679	61276574	0.267629	20164326	0.0718174	21604243	0.113693	23271392	0.110907	20325213	0.114305	20239376	0.118342
M. morganii	134760775	0.372862	1069726287	0.377087	67344574	0.22661	74788771	0.326644	179692178	0.639993	70350841	0.370222	75031349	0.357584	67378914	0.378926	65869220	0.385146
M. wisconsensis	15747051	0.0435696	126478845	0.0445848	8476288	0.0285222	9346775	0.0408226	8047499	0.028662	20748087	0.109187	9439050	0.0449845	8296574	0.0466583	8086362	0.0472821
P. aeruginosa	18917170	0.0523408	148006868	0.0521736	8686549	0.0292297	9375317	0.0409472	8245245	0.0293663	8776952	0.0461888	27546162	0.131279	8357712	0.0470021	8248909	0.0482325
P. vulgaris	9731425	0.0269253	77765079	0.0274128	5273462	0.0177449	5696574	0.0248801	5055650	0.0180062	5375938	0.028291	5698069	0.0271558	12799997	0.0719846	5014727	0.0293218
S. dysgalactiae	4838080	0.0133862	36937962	0.0130209	2282655	0.007681	2514363	0.0109816	2229454	0.00794044	2350091	0.0123674	2512958	0.0119762	2282267	0.012835	5903462	0.0345183
Unmapped	121689	0.000336694	1903535	0.000671011	467300	0.00157244	629268	0.00274836	624427	0.00222396	627961	0.00330465	911368	0.00434339	644883	0.00362669	779128	0.00455567
Total	361423007	1	2836816853	1	297182137	1	228960871	1	280772242	1	190023187	1	209828719	1	177815708	1	171023927	1
	Reads	%	Reads	%	Reads	%	Reads	%	Reads	%	Reads	%	Reads	%	Reads	%	Reads	%
A. xylosoxidans	73956	0.347154	579077	0.343113	133073	0.346721	146523	0.346006	126836	0.345396	135874	0.342594	147740	0.343653	130544	0.343985	129326	0.342538
L. richardii	25889	0.121525	204370	0.121093	46441	0.121002	51323	0.121196	44421	0.120966	47912	0.120806	52047	0.121065	45196	0.119092	45591	0.120754
M. morganii	82769	0.388523	662179	0.392353	148524	0.386979	164553	0.388582	142730	0.388678	155306	0.39159	167372	0.389319	148812	0.392121	147485	0.390635
M. wisconsensis	10282	0.0482644	80123	0.0474743	18443	0.0480532	20148	0.0475783	17267	0.047021	18791	0.0473798	20654	0.0480426	17890	0.0471404	17783	0.0471008
P. aeruginosa	10569	0.0496116	83837	0.0496749	19319	0.0503356	20986	0.0495572	18422	0.0501662	19764	0.0498331	21227	0.0493755	18868	0.0497174	18736	0.049625
P. vulgaris	6280	0.0294787	48659	0.0288313	11380	0.0296506	12217	0.0288497	10685	0.0290971	11496	0.0289861	12365	0.0287618	10822	0.0285161	10896	0.0288596
S. dysgalactiae	2781	0.0130542	21433	0.0126994	4935	0.0128581	5397	0.0127447	4783	0.0130249	5050	0.0127331	5395	0.0125491	4927	0.0129827	4816	0.0127559
Unmapped	509	0.00238928	8035	0.00476088	1689	0.00440068	2323	0.00548563	2075	0.00565058	2411	0.00607911	3110	0.00723407	2446	0.00644524	2919	0.00773139
Total	213035	1	1687713	1	383804	1	423470	1	367219	1	396604	1	429910	1	379505	1	377552	1
					452.567		450.586		450.267		448.039		446.024		447.582		442.996	0.00117334
					Average Read Length										C	0.5
				Species	Control1 (Before)	Control2 (After)	During Enrichment								S	420
				A. xylosoxidans	1807.39	1786.63	1380.52								R	1696.54
				L. richardii	1685.63	1670.52	1193.94								D	1
				M. morganii	1628.16	1615.46	1258.97								Predicted Enrichment	Observed Enrichment
				M. wisconsensis	1531.52	1578.56	1104.15							A. xylosoxidans	1.34347	1.67147
				P. aeruginosa	1789.87	1765.41	1297.69							L. richardii	2.64814	2.21652
				P. vulgaris	1549.59	1598.16	1182.78							M. morganii	2.07396	1.71643
				S. dysgalactiae	1739.69	1723.42	1225.8							M. wisconsensis	2.86092	2.50604
														P. aeruginosa	2.85704	2.50816
														P. vulgaris	2.92122	2.67349
														S. dysgalactiae	2.97988	2.57865
														Std Error	0.356914

## Sheet: 4.7kbp
		4.7kbp Control Before		4.7kbp Control After		4.7kbp AxEnrich		4.7kbp LrEnrich		4.7kbp MmEnrich		4.7kbp MwEnrich		4.7kbp PaEnrich		4.7kbp PvEnrich		4.7kbp SdEnrich
		No Enrichment		No Enrichment		Enrich A. xylosoxidans		Enrich L. richardii		Enrich M. morganii		Enrich M. wisconsensis		Enrich P. aeroginosa		Enrich P. vulgaris		Enrich S. dysgalactiae
		Bases	%	Bases	%	Bases	%	Bases	%	Bases	%	Bases	%	Bases	%	Bases	%	Bases	%
	A. xylosoxidans	82206498	0.367172	547012960	0.383694	108654717	0.804196	17459720	0.197179	15398812	0.11516	15724270	0.261026	17120419	0.266267	15270538	0.276992	74077035	0.335472
	L. richardii	26610978	0.118857	165142099	0.115836	4870886	0.0360513	45272911	0.511283	5257694	0.0393197	5326952	0.0884285	5527622	0.0859689	5169712	0.0937733	23375009	0.105858
	M. morganii	77636700	0.346761	482611959	0.338521	14428492	0.106791	17482779	0.197439	105447677	0.788591	15949895	0.264771	16175193	0.251566	15707886	0.284925	69791811	0.316066
	M. wisconsensis	13023440	0.0581686	74679829	0.0523831	2318334	0.0171589	2710802	0.030614	2472962	0.0184941	18040112	0.29947	2521821	0.0392209	2558929	0.0464164	10897917	0.0493534
	P. aeruginosa	11919068	0.053236	83511363	0.0585778	2732481	0.0202242	3089792	0.0348941	2755806	0.0206093	2861688	0.0475046	20549349	0.319596	2807254	0.0509207	13595543	0.0615701
	P. vulgaris	9015840	0.0402689	52566572	0.036872	1502334	0.0111194	1866724	0.0210816	1732845	0.0129591	1719912	0.0285509	1762809	0.0274163	12967209	0.235212	7352670	0.033298
	S. dysgalactiae	3467135	0.0154858	20029629	0.0140495	578503	0.00428173	634919	0.00717036	604953	0.00452414	581077	0.009646	614208	0.00955254	610225	0.0110689	21475901	0.0972578
	Unmapped	11397	5.09042e-05	94211	6.60829e-05	23995	0.000177596	30041	0.000339264	45803	0.000342538	36325	0.000603002	26476	0.000411771	38143	0.000691875	248186	0.00112396
	Total	223891056	1	1425648622	1	135109742	1	88547688	1	133716552	1	60240231	1	64297897	1	55129896	1	220814072	1
		Reads	%	Reads	%	Reads	%	Reads	%	Reads	%	Reads	%	Reads	%	Reads	%	Reads	%
	A. xylosoxidans	16946	0.354727	106759	0.37125	30231	0.356603	35973	0.365282	31567	0.360547	32663	0.364933	34577	0.365964	32034	0.364019	155564	0.367864
	L. richardii	5658	0.118438	33409	0.116179	10159	0.119835	11591	0.117699	10420	0.119014	10599	0.118419	11221	0.118763	10279	0.116805	49285	0.116545
	M. morganii	16678	0.349117	97896	0.34043	29693	0.350257	34175	0.347025	30520	0.348589	31005	0.346409	32565	0.344669	30428	0.345769	145015	0.342919
	M. wisconsensis	2608	0.0545926	14340	0.0498668	4637	0.0546977	5241	0.0532189	4581	0.0523226	4605	0.0514502	5027	0.0532059	4715	0.0535789	22280	0.0526858
	P. aeruginosa	3361	0.070355	20948	0.0728459	5778	0.0681569	6511	0.0661149	5830	0.0665882	6125	0.0684327	6261	0.0662666	6005	0.0682379	29343	0.0693878
	P. vulgaris	1807	0.0378255	10268	0.0357066	3041	0.0358714	3611	0.0366673	3278	0.0374402	3217	0.0359425	3507	0.0371182	3193	0.0362837	15065	0.0356244
	S. dysgalactiae	685	0.0143389	3733	0.0129814	1166	0.0137541	1292	0.0131194	1243	0.0141971	1190	0.0132955	1248	0.0132089	1240	0.0140907	5655	0.0133725
	Unmapped	29	0.00060705	213	0.0007407	70	0.000825715	86	0.000873274	114	0.00130207	100	0.00111727	76	0.000804386	107	0.0012159	677	0.00160091
	Total	47772	1	287566	1	84775	1	98480	1	87553	1	89504	1	94482	1	88001	1	422884	1
						485.022		498.047		495.658		497.063		495.897		497.155		477.767
		Bases for Classification	500
		Avg Read Length	3610.93	0.138468		Average Read Length									C	0.5
			Max Theoretical	Observed		Control1 (before)	Control2 (after)	During Enrichment							S	420
		A. xylosoxidans	2.48487	2.19024		4851.09	5123.81	3594.15							R	4957.64
		L. richardii	7.38695	4.30167		4703.25	4943.04	3905.87							D	1
		M. morganii	2.62298	2.27416		4655.04	4929.84	3455.04							Predicted Enrichment	Observed Enrichment
		M. wisconsensis	14.9494	5.1483		4993.65	5207.8	3917.51						A. xylosoxidans	2.25062	2.19024
		P. aeruginosa	16.3217	6.00338		3546.29	3986.6	3282.12						L. richardii	4.41932	4.30167
		P. vulgaris	21.5329	5.84104		4989.4	5119.46	4061.14						M. morganii	2.34522	2.27416
		S. dysgalactiae	55.7721	6.28045		5061.51	5365.56	3797.68						M. wisconsensis	5.78069	5.1483
														P. aeruginosa	5.92914	6.00338
														P. vulgaris	6.35841	5.84104
														S. dysgalactiae	7.37951	6.28045
														Std Error	0.521477

## Sheet: 12.8kbp
		12.8kbp Control Before		12.8kbp AxEnrich		12.8kbp LrEnrich		12.8kbp MmEnrich		12.8kbp MwEnrich		12.8kbp PaEnrich		12.8kbp PvEnrich		12.8kbp SdEnrich		12.8kbp SdEnrich Until End
		Bases	%	Bases	%	Bases	%	Bases	%	Bases	%	Bases	%	Bases	%	Bases	%	Bases	%
		No Enrichment	No Enrichment	Enrich A. xylosoxidans	Enrich A. xylosoxidans	Enrich L. richardii	Enrich L. richardii	Enrich M. morganii	Enrich M. morganii	Enrich M. wisconsensis	Enrich M. wisconsensis	Enrich P. aeruginosa	Enrich P. aeruginosa	Enrich P. vulgaris	Enrich P. vulgaris	Enrich S. dysgalactiae	Enrich S. dysgalactiae	Enrich S. dysgalactiae_2	Enrich S. dysgalactiae_2
	A. xylosoxidans	93075706	0.426661	286793408	0.920232	30700722	0.13873	26459918	0.0759474	40133144	0.251501	35020619	0.207364	38746824	0.286957	43269670	0.342411	2033457301	0.406986
	L. richardii	24544522	0.112513	4798310	0.0153963	152141706	0.687496	8744549	0.0250993	12229689	0.0766393	9802762	0.058044	11382918	0.0843013	12170525	0.0963104	576776622	0.115439
	M. morganii	69920812	0.320518	13956213	0.0447812	27132848	0.122608	302697965	0.868828	36708485	0.23004	29199238	0.172894	35400805	0.262177	35806177	0.283349	1582053689	0.31664
	M. wisconsensis	9567268	0.0438565	1896399	0.00608496	3619320	0.0163549	3239214	0.00929745	60216055	0.377354	3765966	0.022299	4893144	0.0362384	4866367	0.0385096	216452749	0.0433219
	P. aeruginosa	12884626	0.0590634	2421078	0.00776849	4405131	0.0199059	4071032	0.011685	5686357	0.0356345	87519714	0.51822	5531065	0.0409628	6129498	0.0485052	298703954	0.0597841
	P. vulgaris	5478414	0.0251131	1195573	0.00383622	2239591	0.0101202	2270061	0.00651571	3161229	0.0198103	2399620	0.0142086	37701117	0.279213	3071261	0.0243042	127666656	0.0255518
	S. dysgalactiae	2597384	0.0119065	513631	0.00164808	947654	0.00428225	817505	0.00234647	1274180	0.00798485	1052172	0.0062301	1230323	0.00911171	20876992	0.165208	159600228	0.0319432
	Unmapped	80509	0.000369055	78927	0.000253252	111289	0.000502891	97802	0.000280719	165481	0.00103701	125025	0.000740296	140364	0.00103953	177270	0.00140281	1665142	0.00033327
	Total	218149241	1	311653539	1	221298261	1	348398046	1	159574620	1	168885116	1	135026560	1	126367760	1	4996376341	1
		Reads	%	Reads	%	Reads	%	Reads	%	Reads	%	Reads	%	Reads	%	Reads	%
	A_xylosoxidans_ref_chromosome	6921	0.405068	33357	0.412273	62874	0.411964	53592	0.407997	85109	0.41	71610	0.411037	81677	0.409388	92848	0.410175	652313	0.414708
	L_richardii_ref_chromosome	1936	0.113309	9209	0.113818	17061	0.111787	15069	0.114721	23572	0.113555	19852	0.113949	22604	0.113298	25623	0.113195	177693	0.112968
	M_MORGANII_REF_CHROMOSOME	5664	0.331499	26635	0.329193	50360	0.32997	43508	0.331227	69033	0.332556	57715	0.33128	66076	0.331191	74936	0.331045	516348	0.328268
	M_WISCONSENSIS_REF_CHROMOSOME	804	0.0470561	3631	0.044877	6841	0.0448237	5936	0.0451909	9179	0.0442185	7600	0.0436235	8919	0.0447045	10136	0.0447778	68242	0.0433848
	P_AERUGINOSA_REF_CHROMOSOME	1008	0.0589957	4503	0.0556544	8974	0.0587996	7678	0.0584527	11989	0.0577552	10106	0.0580078	11608	0.0581825	13187	0.0582562	92956	0.0590967
	P_vulgaris_ref_chromosome	495	0.0289711	2339	0.0289087	4287	0.0280894	3697	0.0281453	5706	0.0274878	4855	0.0278674	5728	0.0287103	6317	0.0279066	42501	0.02702
	S_dysgalactiae_ref_chromosome	218	0.012759	1035	0.012792	1933	0.0126654	1622	0.0123483	2560	0.0123324	2154	0.0123638	2513	0.0125959	2849	0.012586	19202	0.0122077
	Unmapped	40	0.0023411	201	0.00248424	290	0.00190014	252	0.00191848	435	0.00209555	326	0.00187122	385	0.00192973	466	0.00205865	3692	0.00234719
	Total	17086	1	80910	1	152620	1	131354	1	207583	1	174218	1	199510	1	226362	1	1572947	1
				522.788		510.158		520.23		500.789		495.792		502.242		471.967		3112.98
															C	0.5
															S	420
															R	12763
								Average Read Length							D	1
								Control (before)	During Enrichment	Rejected	Accepted				Predicted Enrichment	Observed Enrichment
							A. xylosoxidans	13448.3	8597.7	0.374613	0.625387			A. xylosoxidans	2.2002	2.1344
							L. richardii	12678	8917.51	0.308791	0.691209			L. richardii	6.42628	6.06441
							M. morganii	12344.8	6957.29	0.45484	0.54516			M. morganii	2.82873	2.68447
							M. wisconsensis	11899.6	6560.2	0.468384	0.531616			M. wisconsensis	11.0755	8.57602
							P. aeruginosa	12782.4	8660.17	0.335619	0.664381			P. aeruginosa	9.54586	8.7271
							P. vulgaris	11067.5	6581.9	0.424472	0.575528			P. vulgaris	13.8015	11.0943
							S. dysgalactiae	11914.6	7327.83	0.401834	0.598166			S. dysgalactiae	16.6971	13.7244
										0.395508	0.604492
														Std Error	1.82207

## Sheet: 10.6kbp High to Low
	10.6kbp HTL Control Before		10.6kbp HTL AxEnrich		10.6kbp HTL LrEnrich		10.6kbp HTL MmEnrich		10.6kbp HTL MwEnrich		10.6kbp HTL PaEnrich		10.6kbp HTL PvEnrich		10.6kbp HTL SdEnrich				C	0.5
	No Enrichment (1-256)		Enrich A. xylosoxidans (1-256)		Enrich L. richardii (1-256)		Enrich M. morganii (1-256)		Enrich M. wisconsensis (1-256)		Enrich P. aeroginosa (1-256)		Enrich P. vulgaris (1-256)		Enrich S. dysgalactiae (1-256)				S	420
	Bases	%	Bases	%	Bases	%	Bases	%	Bases	%	Bases	%	Bases	%	Bases	%			R	10581.3
A. xylosoxidans	49514528	0.298305	139636053	0.856995	9732982	0.0911057	10727989	0.0358162	7697661	0.0655706	12206938	0.130549	7928965	0.0913272	127272646	0.146175			D	1
L. richardii	12336192	0.0743207	1576701	0.00967676	59515650	0.557097	2892937	0.00965828	2066097	0.0175995	2655516	0.0283998	2217615	0.0255429	31291458	0.0359389			Predicted Enrichment	Observed Enrichment
M. morganii	63940086	0.385214	13449380	0.0825435	22977911	0.215085	271583888	0.906703	20343599	0.173292	22273317	0.238205	20891978	0.240638	285512055	0.327917		A. xylosoxidans	2.9475	3.2577
M. wisconsensis	19398286	0.116867	3304707	0.0202821	6287935	0.0588583	6268251	0.020927	80639690	0.686909	6082048	0.0650454	6323189	0.0728316	70384601	0.0808382		L. richardii	7.79047	7.57537
P. aeruginosa	7394730	0.0445503	2383944	0.0146311	3523942	0.0329859	3092078	0.0103231	2913601	0.0248188	45827991	0.490115	3146236	0.0362389	53887129	0.0618905		M. morganii	2.3747	2.33849
P. vulgaris	10020678	0.0603706	1560932	0.00957998	3208313	0.0300315	3379030	0.0112811	2633505	0.0224329	2836192	0.0303321	45106521	0.519545	34323493	0.0394213		M. wisconsensis	5.93738	5.77096
S. dysgalactiae	3266545	0.0196796	605465	0.00371595	926357	0.00867118	1080824	0.00360841	599882	0.00510995	943023	0.0100853	674491	0.00776891	258659074	0.297075		P. aeruginosa	9.96714	9.85235
Unmapped	114995	0.000692799	419702	0.00257586	658629	0.00616511	504076	0.0016829	500917	0.00426694	679617	0.00726827	530275	0.0061078	9354237	0.0107435		P. vulgaris	8.67857	9.58183
Total	165986040	1	162936884	1	106831719	1	299529073	1	117394952	1	93504642	1	86819270	1	870684693	1		S. dysgalactiae	13.002	12.7272
	No Enrichment (257-512)		Control A. xylosoxidans (257-512)		Control L. richardii (257-512)		Control M. morganii (257-512)		Control M. wisconsensis (257-512)		Control P. aeroginosa (257-512)		Control P. vulgaris 257-512)		Control S. dysgalactiae (257-512)			Std Error	0.392076
	Bases	%	Bases	%	Bases	%	Bases	%	Bases	%	Bases	%	Bases	%	Bases	%
A. xylosoxidans	53603045	0.304102	55928720	0.263068	59378345	0.277152	103947352	0.28003	54042364	0.262202	58872734	0.26609	59331691	0.279948	1329220452	0.26111
L. richardii	13333982	0.0756466	16467108	0.077455	15755700	0.0735406	28440349	0.0766172	14619450	0.0709305	16150956	0.0729982	15567116	0.0734512	356354253	0.0700018
M. morganii	67145414	0.38093	85488934	0.402108	84648913	0.395104	143925506	0.38773	82222745	0.398927	86166168	0.389449	80510340	0.379876	2008677560	0.394582
M. wisconsensis	19933799	0.113089	24288615	0.114244	25068289	0.117008	42870937	0.115493	24532946	0.119029	27491914	0.124256	25752321	0.121509	625319106	0.122837
P. aeruginosa	7635508	0.0433179	10250458	0.0482143	9835622	0.0459083	17642506	0.0475282	10540279	0.0511392	11006363	0.0497459	10850989	0.0511988	260460126	0.0511645
P. vulgaris	10233023	0.0580542	12419469	0.0584165	11969128	0.0558666	20921900	0.0563628	11752008	0.0570183	13405553	0.0605897	11491699	0.0542219	313322017	0.0615486
S. dysgalactiae	4259945	0.0241676	4850629	0.0228155	4861143	0.0226897	8506883	0.0229172	5173314	0.0250998	4733618	0.0213947	4953522	0.0233725	118824294	0.0233417
Unmapped	122136	0.000692904	2908214	0.0136791	2727729	0.0127318	4945371	0.0133226	3226446	0.015654	3424161	0.0154763	3480566	0.0164225	78466154	0.0154138
Total	176266852	1	212602147	1	214244869	1	371200804	1	206109552	1	221251467	1	211938244	1	5090643962	1
	No Enrichment (1-256)		Enrich A. xylosoxidans (1-256)		Enrich L. richardii (1-256)		Enrich M. morganii (1-256)		Enrich M. wisconsensis (1-256)		Enrich P. aeroginosa (1-256)		Enrich P. vulgaris (1-256)		Enrich S. dysgalactiae (1-256)				Ang Read Length (control)	Avg Read Length (enrichment)
	Reads	%	Reads	%	Reads	%	Reads	%	Reads	%	Reads	%	Reads	%	Reads	%		A. xylosoxidans	13460.6	13219.4
A. xylosoxidans	3554	0.221144	10563	0.216282	17812	0.218837	14641	0.22498	13916	0.213004	18450	0.215759	14683	0.214175	250616	0.204622		L. richardii	16480.9	14562.2
L. richardii	834	0.0518947	2483	0.0508405	4087	0.0502125	3302	0.0507399	3409	0.0521796	4367	0.0510689	3395	0.0495216	60102	0.0490719		M. morganii	9557.44	9302.41
M. morganii	7342	0.456848	22163	0.453797	36702	0.450918	29195	0.448622	29675	0.454218	38658	0.452077	31205	0.455175	565328	0.461577		M. wisconsensis	12548.8	11515
M. wisconsensis	1701	0.105843	5256	0.107619	8739	0.107367	6948	0.106766	7003	0.107191	9412	0.110066	7543	0.110027	133930	0.109351		P. aeruginosa	6810.87	6566.56
P. aeruginosa	1177	0.0732375	4008	0.0820656	6774	0.0832248	5161	0.0793061	5614	0.0859303	6979	0.0816143	5827	0.0849962	108084	0.0882481		P. vulgaris	12134.8	12138.5
P. vulgaris	889	0.055317	2672	0.0547104	4494	0.0552129	3642	0.0559645	3572	0.0546746	4711	0.0550917	3716	0.0542039	65455	0.0534425		S. dysgalactiae	13579.9	11624.6
S. dysgalactiae	347	0.0215917	909	0.0186122	1532	0.018822	1189	0.0182707	1178	0.018031	1617	0.0189096	1170	0.0170663	22251	0.0181674
Unmapped	227	0.0141248	785	0.0160732	1254	0.0154065	999	0.015351	965	0.0147707	1318	0.015413	1017	0.0148346	19008	0.0155196
Total	16071	1	48839	1	81394	1	65077	1	65332	1	85512	1	68556	1	1224774	1
	No Enrichment (257-512)		Control A. xylosoxidans (257-512)		Control L. richardii (257-512)		Control M. morganii (257-512)		Control M. wisconsensis (257-512)		Control P. aeroginosa (257-512)		Control P. vulgaris (257-512)		Control S. dysgalactiae (257-512)
	Reads	%	Reads	%	Reads	%	Reads	%	Reads	%	Reads	%	Reads	%	Reads	%
A. xylosoxidans	3572	0.219491	4155	0.21635	4193	0.220626	7131	0.217568	3838	0.214389	4185	0.214516	3838	0.214966	92105	0.207108
L. richardii	833	0.0511859	1037	0.0539964	956	0.0503026	1673	0.0510434	949	0.0530108	1005	0.0515147	950	0.0532094	22336	0.050225
M. morganii	7461	0.458461	8778	0.457068	8629	0.454038	15059	0.459452	8105	0.452743	8858	0.454047	8128	0.455248	203164	0.456837
M. wisconsensis	1718	0.105567	2023	0.105337	2136	0.112391	3475	0.106023	1955	0.109206	2162	0.110821	1944	0.108883	49713	0.111785
P. aeruginosa	1201	0.0737987	1550	0.0807081	1475	0.0776112	2575	0.0785636	1494	0.0834544	1616	0.0828336	1522	0.085247	38537	0.0866547
P. vulgaris	900	0.0553029	1032	0.053736	994	0.052302	1764	0.0538199	957	0.0534577	1094	0.0560767	947	0.0530413	24170	0.0543489
S. dysgalactiae	344	0.021138	376	0.0195782	366	0.0192581	636	0.0194044	360	0.0201095	345	0.0176841	290	0.0162429	8750	0.0196753
Unmapped	245	0.0150547	254	0.0132257	256	0.0134701	463	0.0141262	244	0.0136298	244	0.012507	235	0.0131623	5944	0.0133657
Total	16274	1	19205	1	19005	1	32776	1	17902	1	19509	1	17854	1	444719	1

## Sheet: 10.6kbp Low to High
	10.6kbp LTH Control Before		10.6kbp LTH AxEnrich		10.6kbp LTH LrEnrich		10.6kbp LTH MmEnrich		10.6kbp LTH MwEnrich		10.6kbp LTH PaEnrich		10.6kbp LTH PvEnrich		10.6kbp LTH SdEnrich
	No Enrichment (1-256)		Enrich A. xylosoxidans (1-256)		Enrich L. richardii (1-256)		Enrich M. morganii (1-256)		Enrich M. wisconsensis (1-256)		Enrich P. aeroginosa (1-256)		Enrich P. vulgaris (1-256)		Enrich S. dysgalactiae (1-256)				C	0.5
	Bases	%	Bases	%	Bases	%	Bases	%	Bases	%	Bases	%	Bases	%	Bases	%			S	420
A. xylosoxidans	56538522	0.289014	138407450	0.845221	9914957	0.0900069	113783303	0.0354121	9230005	0.068211	13521076	0.132191	10707006	0.094647	22303425	0.158243			R	9845.48
L. richardii	14594480	0.0746041	1943486	0.0118684	60653998	0.55061	30822547	0.00959272	2680796	0.0198115	3131945	0.03062	3313704	0.0292922	5346570	0.0379339			D	1
M. morganii	74465735	0.380654	14323870	0.0874724	24680831	0.22405	2913425923	0.906728	22901729	0.169247	24611835	0.240622	29274573	0.258779	45345718	0.321727			Predicted Enrichment	Observed Enrichment
M. wisconsensis	20637529	0.105495	3636524	0.0222074	6508378	0.0590824	68512099	0.0213226	92658389	0.684758	6244100	0.0610466	8156917	0.0721049	11025258	0.0782241		A. xylosoxidans	2.99797	3.31777
P. aeruginosa	8906733	0.0455295	2640143	0.0161227	3979364	0.0361242	39774609	0.0123788	3197953	0.0236333	49969796	0.488539	3986654	0.0352409	7872800	0.0558575		L. richardii	7.54248	7.90607
P. vulgaris	12786249	0.0653608	1658802	0.0101299	2930047	0.0265986	32020284	0.00996548	3293969	0.0243429	3140354	0.0307022	55969068	0.494751	5605666	0.0397722		M. morganii	2.38403	2.28035
S. dysgalactiae	5107879	0.0261105	713334	0.00435616	824560	0.00748527	8945586	0.00278408	800058	0.00591254	926145	0.00905462	1011123	0.00893805	41986891	0.297897		M. wisconsensis	6.1905	5.81585
Unmapped	2588611	0.0132325	429409	0.0026223	665602	0.00604226	5835284	0.00181608	552574	0.0040836	738970	0.00722467	706590	0.00624606	1458164	0.0103457		P. aeruginosa	9.49403	10.0919
Total	195625738	1	163753018	1	110157737	1	3213119635	1	135315473	1	102284221	1	113125635	1	140944492	1		P. vulgaris	8.06984	7.89628
	No Enrichment (257-512)		Control A. xylosoxidans (257-512)		Control L. richardii (257-512)		Control M. morganii (257-512)		Control M. wisconsensis (257-512)		Control P. aeroginosa (257-512)		Control P. vulgaris 257-512)		Control S. dysgalactiae (257-512)			S. dysgalactiae	13.3234	13.2564
	Bases	%	Bases	%	Bases	%	Bases	%	Bases	%	Bases	%	Bases	%	Bases	%		Std Error	0.333307
A. xylosoxidans	62939506	0.290652	61580493	0.254756	64398657	0.264987	1319468988	0.254726	64270350	0.26534	65458858	0.265263	69170613	0.276941	125580917	0.271097
L. richardii	15046066	0.0694822	17136451	0.0708927	16925286	0.069644	360877124	0.0696681	17479458	0.0721639	18037317	0.0730938	16567690	0.0663328	35476763	0.0765854
M. morganii	80826835	0.373256	97598181	0.403759	94558231	0.389087	2059683674	0.397626	95992147	0.396303	99379061	0.40272	95992190	0.384328	179978663	0.388528
M. wisconsensis	24871546	0.114856	30366195	0.125624	30888438	0.127099	637413074	0.123054	28518887	0.11774	27980167	0.113386	30154024	0.120729	54235529	0.117081
P. aeruginosa	10846490	0.0500887	12101187	0.0500621	12963881	0.0533436	285403340	0.0550977	11939604	0.0492926	11945854	0.0484089	13009787	0.0520878	23089026	0.0498434
P. vulgaris	12870807	0.0594369	14506568	0.060013	14685632	0.0604283	318280216	0.0614447	13820231	0.0570568	14476858	0.0586655	15649419	0.0626562	27849266	0.0601195
S. dysgalactiae	5544069	0.0256023	4958900	0.0205148	5213175	0.0214511	119658162	0.0231003	6086339	0.0251274	5913056	0.0239619	5702552	0.0228315	10409728	0.022472
Unmapped	3600242	0.0166258	3475641	0.0143786	3392467	0.0139593	79164883	0.0152829	4111946	0.0169762	3578372	0.0145009	3520071	0.0140935	6611672	0.0142729
Total	216545561	1	241723616	1	243025767	1	5179949461	1	242218962	1	246769543	1	249766346	1	463231564	1
	No Enrichment (1-256)		Enrich A. xylosoxidans (1-256)		Enrich L. richardii (1-256)		Enrich M. morganii (1-256)		Enrich M. wisconsensis (1-256)		Enrich P. aeroginosa (1-256)		Enrich P. vulgaris (1-256)		Enrich S. dysgalactiae (1-256)				Ang Read Length (control)	Avg Read Length (enrichment)
	Reads	%	Reads	%	Reads	%	Reads	%	Reads	%	Reads	%	Reads	%	Reads	%		A. xylosoxidans	13561	13200.5
A. xylosoxidans	4497	0.225267	10485	0.208296	17780	0.211475	155840	0.206982	16122	0.219278	19906	0.214195	19353	0.214507	42888	0.220165		L. richardii	14938.5	14601.3
L. richardii	1012	0.0506938	2447	0.0486124	4154	0.0494077	36586	0.0485925	3789	0.0515349	4710	0.0506811	4722	0.0523381	10080	0.0517456		M. morganii	8799.96	8454.22
M. morganii	9104	0.456044	23065	0.458212	38401	0.456742	344612	0.457704	33054	0.449574	42359	0.455797	41002	0.454462	88390	0.45375		M. wisconsensis	11389.3	11633.2
M. wisconsensis	2051	0.10274	5574	0.110734	9237	0.109865	82550	0.109641	7965	0.108333	10067	0.108324	9657	0.107037	20629	0.105899		P. aeruginosa	6327.25	6523.47
P. aeruginosa	1472	0.0737364	4351	0.0864374	7270	0.0864694	68179	0.0905535	6063	0.082464	7660	0.0824241	7570	0.0839051	15528	0.0797129		P. vulgaris	12121.9	11448
P. vulgaris	1101	0.055152	2676	0.0531617	4523	0.0537966	39950	0.0530605	4118	0.0560097	5054	0.0543827	4889	0.0541892	10725	0.0550568		S. dysgalactiae	12034.4	11148.9
S. dysgalactiae	446	0.0223413	920	0.0182768	1465	0.0174247	13680	0.0181694	1369	0.01862	1740	0.018723	1672	0.0185323	3766	0.0193327
Unmapped	280	0.0140259	819	0.0162703	1246	0.0148199	11517	0.0152966	1043	0.014186	1438	0.0154733	1356	0.0150298	2793	0.0143379
Total	19963	1	50337	1	84076	1	752914	1	73523	1	92934	1	90221	1	194799	1
	No Enrichment (257-512)		Control A. xylosoxidans (257-512)		Control L. richardii (257-512)		Control M. morganii (257-512)		Control M. wisconsensis (257-512)		Control P. aeroginosa (257-512)		Control P. vulgaris (257-512)		Control S. dysgalactiae (257-512)
	Reads	%	Reads	%	Reads	%	Reads	%	Reads	%	Reads	%	Reads	%	Reads	%
A. xylosoxidans	4962	0.226565	4541	0.207674	4746	0.216219	103081	0.203167	4920	0.216597	4892	0.213485	5121	0.219005	10111	0.225119
L. richardii	1115	0.0509109	1109	0.050718	1133	0.0516173	25309	0.0498826	1167	0.0513757	1152	0.0502727	1210	0.051747	2342	0.0521441
M. morganii	9809	0.447879	9957	0.455364	9786	0.445831	234056	0.461311	10333	0.454898	10553	0.460528	10520	0.449899	20268	0.451262
M. wisconsensis	2288	0.10447	2507	0.114653	2534	0.115444	56105	0.11058	2504	0.110236	2408	0.105084	2538	0.10854	4775	0.106314
P. aeruginosa	1702	0.0777133	1874	0.0857038	1881	0.0856948	45090	0.0888699	1817	0.0799912	1888	0.0823914	1958	0.083736	3500	0.0779267
P. vulgaris	1223	0.0558422	1196	0.0546968	1172	0.0533941	27190	0.05359	1222	0.0537971	1268	0.0553349	1291	0.0552111	2445	0.0544374
S. dysgalactiae	482	0.0220081	405	0.0185219	419	0.0190888	9829	0.0193724	453	0.0199428	465	0.0202924	456	0.0195013	865	0.019259
Unmapped	320	0.0146112	277	0.0126681	279	0.0127107	6711	0.013227	299	0.0131631	289	0.0126118	289	0.0123594	608	0.013537
Total	21901	1	21866	1	21950	1	507371	1	22715	1	22915	1	23383	1	44914	1

## Sheet: 16.4 kbp SRE
	16.4 kbp SRE Control Before		16.4 kbp SRE AxEnrich		16.4 kbp SRE LrEnrich		16.4 kbp SRE MmEnrich		16.4 kbp SRE MwEnrich		16.4 kbp SRE PaEnrich		16.4 kbp SRE PvEnrich		16.4 kbp SRE SdEnrich
	No Enrichment (1-256)		Enrich A. xylosoxidans (1-256)		Enrich L. richardii (1-256)		Enrich M. morganii (1-256)		Enrich M. wisconsensis (1-256)		Enrich P. aeroginosa (1-256)		Enrich P. vulgaris (1-256)		Enrich S. dysgalactiae (1-256)				C	0.5
	Bases	%	Bases	%	Bases	%	Bases	%	Bases	%	Bases	%	Bases	%	Bases	%			S	420
A. xylosoxidans	54173619	0.491484	91965467	0.952663	3828722	0.122943	3013351	0.0550979	3371440	0.13844	4459744	0.239708	3447730	0.182966	27678035	0.300157			R	16429.5
L. richardii	7200282	0.0653238	513297	0.0053172	21977082	0.705702	516718	0.00944797	696946	0.0286185	701714	0.0377167	721097	0.0382677	4584872	0.049721			D	1
M. morganii	30373533	0.275561	2715354	0.0281281	3219139	0.103369	49441934	0.904025	3108284	0.127634	3132890	0.168391	3646265	0.193502	19822695	0.214969			Predicted Enrichment	Observed Enrichment
M. wisconsensis	7883322	0.0715206	530058	0.00549083	940387	0.0301966	831535	0.0152043	16204338	0.665393	562280	0.0302222	947985	0.0503083	3832642	0.0415634		A. xylosoxidans	1.95795	1.99973
P. aeruginosa	2830041	0.0256752	270071	0.00279764	446805	0.0143473	259922	0.00475256	415689	0.0170693	9156988	0.492182	328733	0.0174454	2692414	0.0291981		L. richardii	9.92928	9.74007
P. vulgaris	4767593	0.0432535	270821	0.00280541	468843	0.0150549	379050	0.00693077	366390	0.0150449	349616	0.0187916	9557958	0.507228	1998693	0.021675		M. morganii	3.30045	3.06835
S. dysgalactiae	1761660	0.0159825	192246	0.00199146	152161	0.00488601	183325	0.00335202	95832	0.00393512	136510	0.00733733	105273	0.0055867	30852856	0.334586		M. wisconsensis	9.37432	10.4988
Unmapped	1234483	0.0111997	77857	0.000806514	109026	0.00350091	65064	0.00118967	94107	0.00386428	105131	0.00565072	88466	0.00469477	749805	0.00813132		P. aeruginosa	15.9834	15.0974
Total	110224533	1	96535171	1	31142165	1	54690899	1	24353026	1	18604873	1	18843507	1	92212012	1		P. vulgaris	12.5822	14.2508
	No Enrichment (257-512)		Control A. xylosoxidans (257-512)		Control L. richardii (257-512)		Control M. morganii (257-512)		Control M. wisconsensis (257-512)		Control P. aeroginosa (257-512)		Control P. vulgaris 257-512)		Control S. dysgalactiae (257-512)			S. dysgalactiae	20.5603	22.1534
	Bases	%	Bases	%	Bases	%	Bases	%	Bases	%	Bases	%	Bases	%	Bases	%		Std Error	1.03257
A. xylosoxidans	56924335	0.458785	77827148	0.476397	75156223	0.469306	66150492	0.472022	72904375	0.473494	73767746	0.462646	73019908	0.479687	832378941	0.484893
L. richardii	9404915	0.0757994	11185783	0.0684706	11602943	0.0724535	9462907	0.0675233	11932765	0.0775001	11620531	0.07288	11886525	0.0780857	126167894	0.0734978
M. morganii	36487320	0.294072	47260882	0.289294	46828930	0.292419	41290126	0.294629	44902127	0.291627	48436459	0.303777	43713590	0.287166	497706519	0.289934
M. wisconsensis	8636843	0.0696091	11514336	0.0704818	10640551	0.0664439	9335913	0.0666171	9758384	0.0633781	10010822	0.0627845	9685810	0.0636286	105852898	0.0616635
P. aeruginosa	3900661	0.0314376	4999284	0.0306017	5868615	0.036646	2401015	0.0171326	4469650	0.0290292	5198074	0.0326006	4391539	0.0288492	51272354	0.0298682
P. vulgaris	4735742	0.038168	6798302	0.0416139	5611186	0.0350385	4421817	0.0315522	5760105	0.0374103	6089892	0.0381937	5418113	0.035593	58827206	0.0342692
S. dysgalactiae	2550273	0.0205541	2164870	0.0132516	2958120	0.0184717	5699414	0.0406686	2841269	0.0184533	2384817	0.0149568	2635279	0.0173118	25926348	0.0151031
Unmapped	1436228	0.0115754	1615598	0.00988943	1476844	0.00922201	1381197	0.00985563	1402305	0.00910759	1939052	0.0121611	1473350	0.00967882	18490129	0.0107712
Total	124076317	1	163366203	1	160143412	1	140142881	1	153970980	1	159447393	1	152224114	1	1716622289	1
	No Enrichment (1-256)		Enrich A. xylosoxidans (1-256)		Enrich L. richardii (1-256)		Enrich M. morganii (1-256)		Enrich M. wisconsensis (1-256)		Enrich P. aeroginosa (1-256)		Enrich P. vulgaris (1-256)		Enrich S. dysgalactiae (1-256)
	Reads	%	Reads	%	Reads	%	Reads	%	Reads	%	Reads	%	Reads	%	Reads	%
A. xylosoxidans	2936	0.432019	4956	0.434928	7392	0.436647	4547	0.427029	6422	0.443355	7457	0.439009	6576	0.442739	55943	0.451981
L. richardii	449	0.0660683	810	0.0710838	1180	0.0697029	795	0.0746619	1086	0.0749741	1197	0.0704698	1128	0.0759443	8858	0.0715665
M. morganii	2131	0.313567	3706	0.32523	5306	0.313427	3303	0.310199	4538	0.31329	5442	0.320381	4697	0.316232	39095	0.31586
M. wisconsensis	508	0.0747499	734	0.0644142	1069	0.0631461	733	0.0688392	884	0.0610287	1064	0.0626398	914	0.0615364	7358	0.0594475
P. aeruginosa	262	0.0385521	463	0.0406319	841	0.0496781	482	0.0452667	642	0.0443217	732	0.0430943	679	0.0457147	5448	0.0440161
P. vulgaris	308	0.0453208	416	0.0365072	650	0.0383957	427	0.0401014	521	0.0359682	641	0.037737	489	0.0329226	3984	0.032188
S. dysgalactiae	118	0.0173632	158	0.0138657	264	0.0155945	222	0.020849	200	0.0138074	231	0.0135994	184	0.0123881	1520	0.0122805
Unmapped	84	0.0123602	152	0.0133392	227	0.0134089	139	0.0130541	192	0.0132551	222	0.0130696	186	0.0125227	1567	0.0126603
Total	6796	1	11395	1	16929	1	10648	1	14485	1	16986	1	14853	1	123773	1
	No Enrichment (257-512)		Control A. xylosoxidans (257-512)		Control L. richardii (257-512)		Control M. morganii (257-512)		Control M. wisconsensis (257-512)		Control P. aeroginosa (257-512)		Control P. vulgaris (257-512)		Control S. dysgalactiae (257-512)
	Reads	%	Reads	%	Reads	%	Reads	%	Reads	%	Reads	%	Reads	%	Reads	%
A. xylosoxidans	3098	0.415003	4095	0.433287	4056	0.442312	3567	0.435904	3711	0.442312	3785	0.428119	3667	0.448289	43137	0.457881
L. richardii	518	0.0693905	662	0.0700455	671	0.0731734	558	0.0681902	622	0.0741359	642	0.0726162	594	0.0726161	6815	0.0723384
M. morganii	2436	0.326323	3021	0.319649	2865	0.312432	2596	0.317243	2685	0.320024	2947	0.333333	2559	0.312836	29716	0.315423
M. wisconsensis	540	0.0723376	645	0.0682467	605	0.065976	554	0.0677013	538	0.064124	555	0.0627757	513	0.0627139	5411	0.0574355
P. aeruginosa	317	0.0424648	402	0.0425352	419	0.0456925	356	0.0435048	356	0.0424315	372	0.0420767	356	0.0435208	4081	0.0433181
P. vulgaris	321	0.0430007	394	0.0416887	325	0.0354417	323	0.0394721	282	0.0336114	319	0.0360819	276	0.0337408	2829	0.0300287
S. dysgalactiae	141	0.0188881	131	0.013861	140	0.0152672	133	0.0162532	120	0.0143027	118	0.0133469	127	0.0155257	1232	0.0130772
Unmapped	94	0.0125921	101	0.0106867	89	0.00970556	96	0.0117316	76	0.0090584	103	0.0116503	88	0.0107579	989	0.0104978
Total	7465	1	9451	1	9170	1	8183	1	8390	1	8841	1	8180	1	94210	1

## Sheet: RU_38Kbp_Hi2Lo_Sdenrich_6hr
	RU_38Kbp_Hi2Lo_Sdenrich_6hrCon_27042021		RU_38Kbp_Hi2Lo_Sdenrich_6hrRun1_27042021		RU_38Kbp_Hi2Lo_Sdenrich_6hrRun2_27042021			RU_38Kbp_Hi2Lo_Sdenrich_6hrCon_27042021		RU_38Kbp_Hi2Lo_Sdenrich_6hrRun1_27042021		RU_38Kbp_Hi2Lo_Sdenrich_6hrRun2_27042021
	No Enrichment (1-256)		Enrich S dysgalactiae (1-256)		Enrich S dysgalactiae (1-256)			No Enrichment (1-256)		Enrich S dysgalactiae (1-256)		Enrich S dysgalactiae (1-256)
	Bases	%	Bases	%	Bases	%		Reads	%	Reads	%	Reads	%
A. xylosoxidans	64642127	0.33197	83267873	0.21059	70817740	0.217333		5958	0.299517	176810	0.291921	150891	0.289874
L. richardii	14850648	0.0762656	16505851	0.0417444	14150724	0.0434273		1146	0.0576111	34266	0.0565747	29064	0.0558343
M. morganii	72346455	0.371535	118764302	0.300363	102659532	0.315053		7950	0.399658	246436	0.406877	213330	0.409824
M. wisconsensis	17511424	0.08993	28687999	0.0725539	23986686	0.073613		1814	0.0911924	56988	0.0940898	48499	0.0931706
P. aeruginosa	7436156	0.0381884	19429885	0.0491395	16830761	0.0516521		1237	0.0621858	40634	0.0670886	35541	0.0682772
P. vulgaris	11246243	0.0577551	15366993	0.0388642	12999708	0.0398949		1078	0.0541926	30879	0.0509826	26216	0.0503631
S. dysgalactiae	3985996	0.0204701	108992425	0.275649	80672979	0.247578		388	0.0195053	10467	0.0172815	9144	0.0175664
Unmapped	2703823	0.0138855	4387408	0.011096	3730449	0.0114484		321	0.0161371	9197	0.0151847	7855	0.0150901
Total	194722872	1	395402736	1	325848579	1		19892	1	605677	1	520540	1
	No Enrichment (257-512)		Control (257-512)		Control (257-512)			No Enrichment (257-512)		Control (257-512)		Control (257-512)
	Bases	%	Bases	%	Bases	%		Reads	%	Reads	%	Reads	%
A. xylosoxidans	62499591	0.323632	426738358	0.31133	397634903	0.315935		5759	0.295743	40224	0.293387	41140	0.293899
L. richardii	13727119	0.071081	99209858	0.0723792	93660489	0.0744167		1073	0.0551019	8063	0.0588102	7904	0.0564652
M. morganii	71607349	0.370793	513076860	0.374319	461118933	0.366376		7876	0.404457	55213	0.402715	56655	0.404736
M. wisconsensis	18973544	0.0982477	143529683	0.104713	135874264	0.107957		1747	0.089714	12993	0.0947689	13172	0.0940992
P. aeruginosa	8175755	0.0423352	63111519	0.0460434	59729370	0.0474572		1237	0.0635239	9024	0.0658196	9420	0.0672953
P. vulgaris	11296637	0.0584956	73384540	0.0535382	68528810	0.0544486		1093	0.056129	7039	0.0513413	7237	0.0517002
S. dysgalactiae	4441221	0.0229973	32833051	0.0239536	26895692	0.0213696		418	0.0214656	2609	0.0190296	2588	0.0184884
Unmapped	2398185	0.0124181	18811449	0.013724	15153310	0.0120399		270	0.0138654	1937	0.0141282	1864	0.0133162
Total	193119401	1	1370695318	1	1258595771	1		19473	1	137102	1	139980	1

## Sheet: ReadUntil_38kbp_MmEnrich
	ReadUntil_38kbp_Mmenrich_con_15042021		ReadUntil_38kbp_MmEnrich_Mm_15042021			ReadUntil_38kbp_Mmenrich_con_15042021		ReadUntil_38kbp_MmEnrich_Mm_15042021
	No Enrichment (1-256)		Enrich M morganii (1-256)			No Enrichment (1-256)		Enrich M morganii (1-256)
	Bases	%	Bases	%		Reads	%	Reads	%
A. xylosoxidans	54615822	0.300176	140431767	0.033509		3625	0.228073	182668	0.209163
L. richardii	13952602	0.0766854	40370832	0.00963305		831	0.0522839	44035	0.0504219
M. morganii	68098357	0.374278	3821706625	0.911913		7146	0.449604	395914	0.453338
M. wisconsensis	19921051	0.109489	84558458	0.0201768		1644	0.103435	96618	0.110632
P. aeruginosa	8266377	0.0454331	44927557	0.0107204		1211	0.0761923	76868	0.0880171
P. vulgaris	9394434	0.0516331	40862246	0.00975031		835	0.0525355	47350	0.0542178
S. dysgalactiae	4424301	0.0243166	11018608	0.0026292		346	0.0217692	15970	0.0182863
Unmapped	3273001	0.0179889	6989704	0.00166784		256	0.0161067	13907	0.0159241
Total	181945945	1	4190865797	1		15894	1	873330	1
	No Enrichment (257-512)		Control (257-512)			No Enrichment (257-512)		Control (257-512)
	Bases	%	Bases	%		Reads	%	Reads	%
A. xylosoxidans	54294872	0.290873	1566319876	0.260721		3570	0.224854	107238	0.207017
L. richardii	13722213	0.0735138	425126349	0.0707643		806	0.0507653	26287	0.0507455
M. morganii	73608347	0.394341	2362847937	0.393307		7327	0.461485	236970	0.457457
M. wisconsensis	19616070	0.105089	741786050	0.123474		1581	0.099578	57524	0.111047
P. aeruginosa	8121442	0.0435089	307844824	0.0512422		1154	0.0726838	44924	0.0867232
P. vulgaris	11048125	0.059188	371578776	0.0618511		883	0.055615	28386	0.0547975
S. dysgalactiae	4147763	0.0222207	139435922	0.0232098		354	0.0222964	9772	0.0188643
Unmapped	2102894	0.0112658	92698492	0.0154301		202	0.0127228	6915	0.013349
Total	186661726	1	6007638226	1		15877	1	518016	1

## Sheet: ReadUntil_38kbp_MmDeplete
	ReadUntil_38kbp_MmDeplete_Con_15042021		ReadUntil_38kb_MmDepletion_15042021			ReadUntil_38kbp_MmDeplete_Con_15042021		ReadUntil_38kb_MmDepletion_15042021
	No Depletion (1-256)		Deplete M morganii (1-256)			No Depletion (1-256)		Deplete M morganii (1-256)
	Bases	%	Bases	%		Reads	%	Reads	%
A. xylosoxidans	64641241	0.303562	3167952983	0.446181		4580	0.23607	214856	0.212132
L. richardii	16139680	0.0757936	741920583	0.104494		994	0.0512345	52070	0.0514097
M. morganii	77905837	0.365854	267129985	0.0376232		8734	0.450183	459028	0.453207
M. wisconsensis	24367155	0.114431	1236557444	0.174159		2005	0.103345	112957	0.111525
P. aeruginosa	8565287	0.0402235	276464505	0.0389378		1379	0.0710788	84658	0.0835845
P. vulgaris	13020785	0.061147	594539082	0.0837361		1035	0.0533478	55284	0.054583
S. dysgalactiae	5341902	0.0250861	629879321	0.0887135		400	0.0206175	19919	0.0196664
Unmapped	2960539	0.013903	185704883	0.0261551		274	0.014123	14071	0.0138926
Total	212942426	1	7100148786	1		19401	1	1012843	1
	No Depletion (257-512)		Control (257-512)			No Depletion (257-512)		Control (257-512)
	Bases	%	Bases	%		Reads	%	Reads	%
A. xylosoxidans	61991333	0.292508	2310087164	0.263886		4370	0.227025	147109	0.212571
L. richardii	16518545	0.0779433	635885106	0.0726385		987	0.0512754	36288	0.0524359
M. morganii	81563372	0.384859	3429176776	0.391722		8823	0.458361	312244	0.45119
M. wisconsensis	22521781	0.10627	1075672520	0.122876		2001	0.103953	77912	0.112582
P. aeruginosa	10275618	0.0484858	425984951	0.0486611		1411	0.0733025	57305	0.0828053
P. vulgaris	10985777	0.0518368	531344433	0.0606966		1003	0.0521066	38079	0.0550239
S. dysgalactiae	5269764	0.0248656	208164296	0.023779		390	0.0202608	13545	0.0195724
Unmapped	2804087	0.0132312	137793847	0.0157405		264	0.013715	9563	0.0138185
Total	211930277	1	8754109093	1		19249	1	692045	1

## Sheet: ReadUntil_38kbp_SdEnrich
	ReadUntil_38kbp_Sdenrich_con_15042021		ReadUntil_38kbp_SdEnrich_Sd_15042021			ReadUntil_38kbp_Sdenrich_con_15042021		ReadUntil_38kbp_SdEnrich_Sd_15042021
	No Enrichment (1-256)		Enrich S dysgalactiae (1-256)			No Enrichment (1-256)		Enrich S dysgalactiae (1-256)
	Bases	%	Bases	%		Reads	%	Reads	%
A. xylosoxidans	63151164	0.293133	407690195	0.15124		5095	0.221686	802700	0.212029
L. richardii	15953037	0.0740504	98832882	0.0366638		1191	0.0518209	189548	0.050068
M. morganii	80803410	0.375071	876434011	0.325129		10557	0.45934	1732267	0.457568
M. wisconsensis	25349546	0.117667	215937236	0.0801058		2401	0.104469	408915	0.108013
P. aeruginosa	10146586	0.0470981	159203958	0.0590596		1683	0.073228	316387	0.0835718
P. vulgaris	11758312	0.0545794	107381150	0.039835		1243	0.0540835	204665	0.0540611
S. dysgalactiae	5326746	0.0247255	799781275	0.296693		488	0.0212331	70069	0.0185083
Unmapped	2946119	0.0136752	30389124	0.0112734		325	0.0141409	61260	0.0161815
Total	215434920	1	2695649831	1		22983	1	3785811	1
	No Enrichment (257-512)		Control (257-512)			No Enrichment (257-512)		Control (257-512)
	Bases	%	Bases	%		Reads	%	Reads	%
A. xylosoxidans	64455993	0.278439	3047389460	0.266427		5566	0.216542	225277	0.2152
L. richardii	16466048	0.0711304	805599808	0.0704319		1381	0.053727	53469	0.0510772
M. morganii	88503528	0.38232	4484421835	0.392063		11890	0.462574	474978	0.453731
M. wisconsensis	26741780	0.11552	1389492175	0.12148		2672	0.103953	114679	0.109549
P. aeruginosa	11127486	0.0480688	575039775	0.0502745		1911	0.0743464	85992	0.0821453
P. vulgaris	14105704	0.0609342	697923133	0.0610179		1378	0.0536103	57227	0.0546671
S. dysgalactiae	7128617	0.0307944	262024923	0.0229083		564	0.0219421	20528	0.0196097
Unmapped	2961765	0.0127943	176112915	0.0153972		342	0.0133053	14678	0.0140214
Total	231490921	1	11438004024	1		25704	1	1046828	1

[truncated: 2 more sheets: ReadUntil_38kb_MmAxLrDep, MinKNOW 231120]
